# Supplementary material for: Enhanced Systemic Humoral Immune Response Induced in Mice by Generalized Modules for Membrane Antigens (GMMA) Is Associated with Affinity Maturation and Isotype Switching
Source: Vaccines (Basel). 2023 Jul 8;11(7):1219. doi: 10.3390/vaccines11071219 (PMC10384117; doi:10.3390/vaccines11071219)
Supplement: Supplementary file 1 [file vaccines-11-01219-s001.zip]

Archive with 1 entries (1 files):
- vaccines-2454525-supplementary.pdf
